# Supplementary material for: Wastewaters, with or without Hospital Contribution, Harbour MDR, Carbapenemase-Producing, but Not Hypervirulent Klebsiella pneumoniae
Source: Antibiotics (Basel). 2021 Mar 29;10(4):361. doi: 10.3390/antibiotics10040361 (PMC8065489; doi:10.3390/antibiotics10040361)
Supplement: Supplementary file 1 [file antibiotics-10-00361-s001.zip]

Archive with 3 entries (2 files):
- Teban et al. _Suppl material/
- Teban et al. _Suppl material/Table S1.xlsx
- Teban et al. _Suppl material/Table S2.xlsx
