# Supplementary material for: Wastewaters, with or without Hospital Contribution, Harbour MDR, Carbapenemase-Producing, but Not Hypervirulent Klebsiella pneumoniae
Source: Antibiotics (Basel). 2021 Mar 29;10(4):361. doi: 10.3390/antibiotics10040361 (PMC8065489; doi:10.3390/antibiotics10040361)
Supplement: Supplementary file 1 [file antibiotics-10-00361-s001.zip › Teban et al. _Suppl material/Table S1.xlsx]

## Sheet: Sheet1
Table S1. Carbapenemases gene diversity and sequence types
A. Presence/absence of CRGs in Klebsiella pneumoniae Kp1 isolates after PCR screening (n=52)							B. In-depth characterization of selected Klebsiella pneumoniae Kp1 isolates (n=33)
Month	Isolate	blaKPC	blaOXA-48	blaNDM	blaVIM		Month	Isolate	blaKPC	blaOXA-48	blaNDM	blaVIM	ST
March	Kle-S1-Ma115						March	Kle-S1-Ma115	KPC-2				744
	Kle-S1-Ma121							Kle-S1-Ma121		OXA-48	NDM-1		101
	Kle-S2-Ma130							Kle-S2-Ma130	KPC-2				101
	Kle-S2-Ma131							Kle-S2-Ma131	KPC-2	OXA-48	NDM-1		258
	Kle-S1-Ma136							Kle-S1-Ma136	KPC-2	OXA-48			258
May	Kle-S1-M20						May	Kle-S1-M20		OXA-48			101
	Kle-S1-M30							Kle-S1-M30		OXA-48			147
	Kle-S2-M36							Kle-S2-M36	KPC-2				258
June	Kle-S1-I5						June	Kle-S1-I5	KPC-2				101
	Kle-S1-I8							Kle-S1-I8	KPC-2				258
	Kle-S1-I14							Kle-S1-I28	KPC-2		NDM-6		258
	Kle-S1-I20							Kle-S1-I29	KPC-2				258
	Kle-S1-I23							Kle-S2-I42	KPC-2				418
	Kle-S1-I24						July	Kle-S1-J14	KPC-2				101
	Kle-S1-I28							Kle-S1-J21			NDM-6		2502
	Kle-S1-I29							Kle-S1-J23	KPC-2	OXA-48	NDM-1		101
	Kle-S1-I30							Kle-S1-J26		OXA-48			101
	Kle-S2-I42							Kle-S2-J40	KPC-2			VIM-2	NA
	Kle-S2-I46							Kle-S2-J42		OXA-48			101
July	Kle-S1-J14						August	Kle-S1-A3	KPC-2	OXA-48		VIM-2	101
	Kle-S1-J21							Kle-S1-A11	KPC-2	OXA-48		VIM-2	101
	Kle-S1-J23							Kle-S1-A23	KPC-2	OXA-48			101
	Kle-S1-J26							Kle-S1-A26	KPC-2			VIM-2	101
	Kle-S1-J30							Kle-S1-A33	KPC-2	OXA-48	NDM-1	VIM-2	2502
	Kle-S2-J40							Kle-S1-A42		OXA-48		VIM-2	101
	Kle-S2-J41						September	Kle-S1-S1	KPC-2	OXA-48		VIM-2	101
	Kle-S2-J42							Kle-S1-S7	KPC-2		NDM-6		525
August	Kle-S1-A3							Kle-S1-S13	KPC-2		NDM-6	VIM-2	525
	Kle-S1-A11							Kle-S1-S21	KPC-2	OXA-48	NDM-1		258
	Kle-S1-A19							Kle-S1-S27	KPC-2	OXA-48		VIM-2	NA
	Kle-S1-A23							Kle-S1-S30	KPC-2	OXA-48		VIM-2	258
	Kle-S1-A26							Kle-S2-S36	KPC-2				744
	Kle-S1-A28							Kle-S2-S38	KPC-2				NA
	Kle-S1-A29
	Kle-S1-A33							No color	influent
	Kle-S1-A34								effluent
	Kle-S1-A37
	Kle-S1-A38
	Kle-S1-A39
	Kle-S1-A41
	Kle-S1-A42
September	Kle-S1-S1
	Kle-S1-S7
	Kle-S1-S9
	Kle-S1-S13
	Kle-S1-S21
	Kle-S1-S27
	Kle-S1-S28
	Kle-S1-S30
	Kle-S2-S36
	Kle-S2-S38
	Kle-S2-S46
	No color	influent			CRG present
		effluent			CRG absent
