# Supplementary material for: Wastewaters, with or without Hospital Contribution, Harbour MDR, Carbapenemase-Producing, but Not Hypervirulent Klebsiella pneumoniae
Source: Antibiotics (Basel). 2021 Mar 29;10(4):361. doi: 10.3390/antibiotics10040361 (PMC8065489; doi:10.3390/antibiotics10040361)
Supplement: Supplementary file 1 [file antibiotics-10-00361-s001.zip › Teban et al. _Suppl material/Table S2.xlsx]

## Sheet: Antib.
Table S2. Antimicrobial susceptibility profiling of Klebsiella pneumoniae Kp1 selected isolates (n=33)
	Penicillins+ beta-lactamase inhibitors		Non-extended spectrum cephalosporins 1st and 2nd generation		Extended spectrum cephalosporins 3rd and 4th generation		Broad spectrum cephalosporines 5th generation	Carbapenems	Monobactams	Fluoroquinolones	Aminoglycosides		Tetracyclines	Glycylcyclines	Phenicols	Folate pathway inhibitors
Isolate	SAM	TZP	CXM	FOX	CTX	CAZ	CPT	IPM	ATM	CIP	AK	CN	TE	TGC	C	SXT
Kle-S1-MA115																		Ampicillin-sulbactam	SAM
Kle-S1-MA121																		Ceftaroline	CPT
Kle-S2-MA130																		Piperacillin-tazobactam	TZP
Kle-S2-MA131																		Cefuroxime	CXM
Kle-S1-MA136																		Cefoxitin	FOX
Kle-S1-M20																		Cefotaxime	CTX
Kle-S1-M30																		Ceftazidime	CAZ
Kle-S2-M36																		Imipenem	IPM
Kle-S1-I5																		Aztreonam	ATM
Kle-S1-I8																		Ciprofloxacin	CIP
Kle-S1-I28																		Amikacin	AK
Kle-S1-I29																		Gentamicin	CN
Kle-S2-I42																		Tetracycline	TE
Kle-S1-J14																		Tigecycline	TGC
Kle-S1-J21																		Chloramphenicol	C
Kle-S1-J23																		Trimethoprim-sulphamethoxazole	SXT
Kle-S1-J26
Kle-S2-J40
Kle-S2-J42
Kle-S1-A3
Kle-S1-A11
Kle-S1-A23
Kle-S1-A26
Kle-S1-A33
Kle-S1-A42
Kle-S1-S1
Kle-S1-S7
Kle-S1-S13
Kle-S1-S21
Kle-S1-S27
Kle-S1-S30
Kle-S2-S36
Kle-S2-S38
No color	influent		resistant
	effluent		susceptible
